# Supplementary material for: A cis‐eQTL genetic variant in PLK4 confers high risk of hepatocellular carcinoma
Source: Cancer Med. 2019 Sep 6;8(14):6476–84. doi: 10.1002/cam4.2487 (PMC6797585; doi:10.1002/cam4.2487)
Supplement: Supplementary file 4 [file CAM4-8-6476-s004.xlsx]

## Sheet: Table S1
Supplementary Table 1: Genetic variants within PLK4 and its promoter region from HCC GWAS data with functional scores.
name	chr	pos	a1	a2	tagged	selected	best_tag	r^2	Functional Score	Linear closest gene	Enhancer	Promoter	TFBS	Motif
rs138343126	4	128801211	T	G	1	1	rs138343126	1	115.94	PLK4	22	75	1	1
rs6850726	4	128801380	T	C	1	0	rs138343126	1	114.17	PLK4	22	75	0	0
rs6850549	4	128801389	G	A	1	0	rs138343126	1	114.09	PLK4	22	75	0	0
rs3811741	4	128803159	G	A	1	1	rs3811741	1	103.72	PLK4	20	66	0	0
rs72616962	4	128801044	A	C	1	0	rs138343126	1	48.08	PLK4	25	29	0	0
rs61300521	4	128815638	T	C	1	0	rs138343126	1	4.05	PLK4	0	0	0	2
rs56250604	4	128814492	A	G	1	0	rs138343126	1	3.9	PLK4	0	0	0	2
rs77248006	4	128805697	A	G	1	1	rs77248006	1	2.76	PLK4	1	0	0	1
rs16997978	4	128809774	G	A	1	0	rs138343126	1	2.51	PLK4	4	0	0	0
rs3811740	4	128807219	T	A	1	0	rs3811741	0.980204	2.49	PLK4	1	0	0	1
rs17012727	4	128806142	C	G	1	0	rs138343126	1	2.14	PLK4	1	0	0	0
rs181239300	4	128806558	T	C	1	0	rs138343126	1	2.1	PLK4	1	0	0	0
rs72616963	4	128814404	A	G	1	0	rs138343126	1	1.84	PLK4	0	0	0	0
rs17012743	4	128816260	G	C	1	0	rs138343126	1	1.81	PLK4	0	0	0	0
rs60279389	4	128815969	A	T	1	0	rs138343126	1	1.71	PLK4	0	0	0	0
rs17012747	4	128816889	C	T	1	0	rs138343126	1	1.65	PLK4	0	0	0	0
rs17012750	4	128817558	A	G	1	0	rs138343126	1	1.59	PLK4	0	0	0	0
rs72616964	4	128819290	T	C	1	0	rs138343126	0.861621	1.52	PLK4	0	0	0	0
rs17012739	4	128814964	G	T	1	0	rs3811741	0.980204	1.48	PLK4	0	0	0	0

## Sheet: Table S2
Supplementary Table 2: Primers involved in genotyping
Gene name	Primer sequence
rs138343126-Forward	5'-ACAAGTGTGGCAAAATGTTAAGA
rs138343126-Reverse	3'-AGAAGATCTAAGTTTGTGCGCT
rs3811741-Forward	5'-GTGTCTACAGAGCTGAGTCCA
rs3811741-Reverse	3'-AGACAATAGTGCCAAGTCCAG
rs77248006-Forward	5'-CAGAAGTAGTTGCTGATAGGCT
rs77248006-Reverse	3'-CTGAGGCACGTAGATCACCT

## Sheet: Table S3
Supplementary Table 3: The list of sequences of siRNAs.
Gene name	siRNA sequence
si-h-PLK4_001	GGACCTTATTCACCAGTTA
si-h-PLK4_002	GGACTTGGTCTTACAACTA

## Sheet: figure S1-S3
Figure S1. Expression pattern of PLK4 in normal tissues.
a Expression of PLK4 in human adult normal tissues in GTEx project. b Expression of PLK4 in human adult normal tissues by using Human MTC™ Panel I kit (Cat. #: 636742, Clontech).
Figure S2. Verification of PLK4’s function in another HCC cell line.
a mRNA and protein expression of PLK4 were knockdown in BEL-7402 cells. b MTT assays were used to determine the viability after knocking down PLK4 in BEL-7402 cells. Data are expressed as the mean ± SEM. ** P < 0.01. c Clonogenicity assay in PLK4-downregulated BEL-7402 cells showed the clonal formation ability. Data are expressed as the mean ± SEM. ** P < 0.01. d-e Cell migration and invasion abi…
Figure S3. Original images of Western Blotting.
a-e The original images of Figure 2B, Figure 3A, Figure 4A, Figure 4B, and Supplementary Figure 2A.
